# Supplementary material for: Early pregnancy-induced transcripts in peripheral blood immune cells in Bos indicus heifers
Source: Sci Rep. 2020 Aug 13;10:13733. doi: 10.1038/s41598-020-70616-8 (PMC7426272; doi:10.1038/s41598-020-70616-8)
Supplement: Supplementary file 1 — Supplementary file1 [file 41598_2020_70616_MOESM1_ESM.xlsx]

## Sheet: Planilha1
Early pregnancy-induced transcripts in peripheral blood immune cells in Bos indicus heifers									Cecilia Constantino Rocha, Sonia Cristina da Silva Andrade, Gabriela Dalmaso de Melo, Igor Garcia Motta, Angela Maria Gonella-Diaza, Mario Binelli, Guilherme Pugliesi
	Term	Count	%	PValue	Genes	List Total	Pop Hits	Pop Total	Fold Enrichment	Bonferroni	Benjamini	FDR
GOTERM_BP_DIRECT	GO:0045087~innate immune response	16	7.01754	1.54362e-08	S100A8, HCK, S100A9, ANXA1, JCHAIN, RSAD2, TLR5, OAS2, DDX58, PYCARD, CLEC6A, C2, EIF2AK2, MX1, MX2, CD14	146	227	13824	6.67383	9.94088e-06	9.94088e-06	2.30189e-05
GOTERM_BP_DIRECT	GO:0051607~defense response to virus	11	4.82456	7.48919e-07	IFIT3, OAS1Y, ISG15, OAS1X, IFIT5, OAS1Z, PYCARD, RSAD2, OAS2, MX1, MX2	146	125	13824	8.33227	0.000482188	0.000241123	0.0011168
GOTERM_BP_DIRECT	GO:0009615~response to virus	7	3.07018	6.1028e-06	NPC2, RSAD2, OAS2, EIF2AK2, MX1, MX2, DHX58	146	44	13824	15.0635	0.0039225	0.00130921	0.00910026
GOTERM_BP_DIRECT	GO:0006955~immune response	12	5.26316	1.63112e-05	BPI, LTBR, OAS1Y, TNFSF13B, OAS1X, OAS1Z, TNFSF13, CTSS, TNFSF12, CTSH, LOC504773	146	215	13824	5.28474	0.0104495	0.00262269	0.024321
GOTERM_BP_DIRECT	GO:0006898~receptor-mediated endocytosis	6	2.63158	4.50016e-05	MRC1, LGALS3BP, MSR1, PPT1, SCARB1, CD14	146	38	13824	14.9503	0.0285658	0.00577957	0.0670865
GOTERM_BP_DIRECT	GO:0050829~defense response to Gram-negative bacterium	5	2.19298	0.000718112	BPI, LYZ, PYCARD, TLR5, DEFB1	146	39	13824	12.1391	0.370375	0.0742074	1.06553
GOTERM_BP_DIRECT	GO:0032020~ISG15-protein conjugation	3	1.31579	0.00107025	ISG15, HERC5, UBA7	146	5	13824	56.811	0.498228	0.0938184	1.58415
GOTERM_BP_DIRECT	GO:0045071~negative regulation of viral genome replication	4	1.75439	0.00130882	ISG15, RSAD2, EIF2AK2, MX1	146	21	13824	18.0352	0.569769	0.100062	1.93408
GOTERM_BP_DIRECT	GO:0006915~apoptotic process	9	3.94737	0.00139108	BCL2L15, S100A8, CLIC4, SHISA5, S100A9, CHI3L1, PYCARD, XAF1, CTSH	146	204	13824	4.17728	0.591995	0.0948083	2.05445
GOTERM_BP_DIRECT	GO:0097067~cellular response to thyroid hormone stimulus	3	1.31579	0.00465296	CTSS, CTSB, CTSH	146	10	13824	28.4055	0.950387	0.259441	6.71847
GOTERM_BP_DIRECT	GO:0009607~response to biotic stimulus	3	1.31579	0.00564799	IFITM2, IFITM3	146	11	13824	25.8232	0.973947	0.282227	8.09942
GOTERM_BP_DIRECT	GO:0051603~proteolysis involved in cellular protein catabolic process	4	1.75439	0.00578699	SCPEP1, CTSS, CTSB, CTSH	146	35	13824	10.8211	0.97619	0.267631	8.29081
GOTERM_BP_DIRECT	GO:0006954~inflammatory response	8	3.50877	0.00756178	LTBR, CHI3L1, ANXA1, PYCARD, TLR5, CD14, LOC504773, MMP25	146	215	13824	3.52316	0.992466	0.313413	10.702
GOTERM_BP_DIRECT	GO:0006919~activation of cysteine-type endopeptidase activity involved in apoptotic process	4	1.75439	0.0116284	S100A8, S100A9, PYCARD, CTSH	146	45	13824	8.41644	0.999465	0.416108	16.0057
GOTERM_BP_DIRECT	GO:0030593~neutrophil chemotaxis	4	1.75439	0.013088	S100A8, S100A9, JAML, LOC504773	146	47	13824	8.05829	0.999793	0.431992	17.8366
GOTERM_BP_DIRECT	GO:2001238~positive regulation of extrinsic apoptotic signaling pathway	3	1.31579	0.0201385	LTBR, PYCARD, TNFSF12	146	21	13824	13.5264	0.999998	0.559061	26.1678
GOTERM_BP_DIRECT	GO:0002793~positive regulation of peptide secretion	2	0.877193	0.0208687	S100A8, S100A9	146	2	13824	94.6849	0.999999	0.550187	26.9841
GOTERM_BP_DIRECT	GO:0048285~organelle fission	2	0.877193	0.0208687	MX1, MX2	146	2	13824	94.6849	0.999999	0.550187	26.9841
GOTERM_BP_DIRECT	GO:0070488~neutrophil aggregation	2	0.877193	0.0208687	S100A8, S100A9	146	2	13824	94.6849	0.999999	0.550187	26.9841
GOTERM_BP_DIRECT	GO:0042771~intrinsic apoptotic signaling pathway in response to DNA damage by p53 class mediator	3	1.31579	0.023934	NUPR1, SHISA5, PYCARD	146	23	13824	12.3502	1	0.579671	30.3195
GOTERM_BP_DIRECT	GO:0055085~transmembrane transport	5	2.19298	0.0285274	SLC1A5, SLC13A3, GJB2, LOC100298868, SLC46A2	146	110	13824	4.30386	1	0.625059	35.0526
GOTERM_BP_DIRECT	GO:0051902~negative regulation of mitochondrial depolarization	2	0.877193	0.0311403	IFI6, HSH2D	146	3	13824	63.1233	1	0.638923	37.6094
GOTERM_BP_DIRECT	GO:0019882~antigen processing and presentation	3	1.31579	0.0368755	MIC1, HFE, CTSS	146	29	13824	9.79499	1	0.684067	42.8958
GOTERM_BP_DIRECT	GO:0071222~cellular response to lipopolysaccharide	4	1.75439	0.03716	MRC1, PYCARD, CD14, CMPK2	146	70	13824	5.41057	1	0.669947	43.1468
GOTERM_BP_DIRECT	GO:0002250~adaptive immune response	4	1.75439	0.0398855	JCHAIN, ANXA1, CLEC6A, CTSS	146	72	13824	5.26027	1	0.680078	45.5
GOTERM_BP_DIRECT	GO:0010952~positive regulation of peptidase activity	2	0.877193	0.0413049	FGL2, CTSH	146	4	13824	47.3425	1	0.677576	46.6892
GOTERM_BP_DIRECT	GO:2000483~negative regulation of interleukin-8 secretion	2	0.877193	0.0413049	ANXA1, ANXA4	146	4	13824	47.3425	1	0.677576	46.6892
GOTERM_BP_DIRECT	GO:0019941~modification-dependent protein catabolic process	2	0.877193	0.0513636	ISG15, UBA7	146	5	13824	37.874	1	0.742907	54.4481
GOTERM_BP_DIRECT	GO:0090501~RNA phosphodiester bond hydrolysis	2	0.877193	0.0513636	ANG, RNASE6	146	5	13824	37.874	1	0.742907	54.4481
GOTERM_BP_DIRECT	GO:0001913~T cell mediated cytotoxicity	2	0.877193	0.0513636	MIC1, CTSH	146	5	13824	37.874	1	0.742907	54.4481
GOTERM_BP_DIRECT	GO:0034340~response to type I interferon	2	0.877193	0.0613174	ISG15, MX1	146	6	13824	31.5616	1	0.791402	61.0782
GOTERM_BP_DIRECT	GO:0010886~positive regulation of cholesterol storage	2	0.877193	0.0613174	MSR1, SCARB1	146	6	13824	31.5616	1	0.791402	61.0782
GOTERM_BP_DIRECT	GO:0035455~response to interferon-alpha	2	0.877193	0.0613174	EIF2AK2, MX2	146	6	13824	31.5616	1	0.791402	61.0782
GOTERM_BP_DIRECT	GO:0050727~regulation of inflammatory response	3	1.31579	0.0629167	S100A9, ANXA1, PYCARD	146	39	13824	7.28346	1	0.787745	62.0554
GOTERM_BP_DIRECT	GO:0002523~leukocyte migration involved in inflammatory response	2	0.877193	0.0711676	S100A8, S100A9	146	7	13824	27.0528	1	0.816954	66.7437
GOTERM_BP_DIRECT	GO:0050729~positive regulation of inflammatory response	3	1.31579	0.071651	S100A8, S100A9, LOC504773	146	42	13824	6.76321	1	0.808147	67.0008
GOTERM_BP_DIRECT	GO:0030301~cholesterol transport	2	0.877193	0.080915	MSR1, NPC2	146	8	13824	23.6712	1	0.836556	71.5848
GOTERM_BP_DIRECT	GO:0032481~positive regulation of type I interferon production	2	0.877193	0.080915	DHX58, CD14	146	8	13824	23.6712	1	0.836556	71.5848
GOTERM_BP_DIRECT	GO:0032727~positive regulation of interferon-alpha production	2	0.877193	0.080915	DDX58, IRF7	146	8	13824	23.6712	1	0.836556	71.5848
GOTERM_BP_DIRECT	GO:0045824~negative regulation of innate immune response	2	0.877193	0.080915	TRAFD1, DHX58	146	8	13824	23.6712	1	0.836556	71.5848
GOTERM_BP_DIRECT	GO:0090197~positive regulation of chemokine secretion	2	0.877193	0.0905609	PYCARD, CSF1R	146	9	13824	21.0411	1	0.860827	75.7215
GOTERM_BP_DIRECT	GO:0006956~complement activation	2	0.877193	0.0905609	C1R, C2	146	9	13824	21.0411	1	0.860827	75.7215
GOTERM_CC_DIRECT	GO:0070062~extracellular exosome	55	24.1228	3.20068e-11	SCPEP1, CYB5R1, A2M, S100A8, CNDP2, S100A9, PGAM1, TNFSF13, CKB, GLB1, SLC1A5, DYSF, DMKN, TGFBI, RETN, BPI, NPC2, CLIC4, PLXDC2, SDCBP, CTSB, CTSH, TALDO1, AHCY, SORD, RAB3D, ASS1, JCHAIN, PPT1, APLP2, LGALS3BP, SHISA5, NDRG1, FGL2, SCARB1, C2, EHD4, P4HB, PLP2, LAMTOR2, IL1RN, RNASE6, ANXA1, CHI3L1, TKT, CD63, PCK2, ANXA4, LAMP1, CLEC3B, AOX1, CAPG, C1RL, SLC13A3, CD14	155	2162	15461	2.53754	4.60899e-09	4.60899e-09	3.79514e-08
GOTERM_CC_DIRECT	GO:0005615~extracellular space	28	12.2807	6.94757e-07	A2M, S100A8, S100A9, HFE, TNFSF13, PPT1, CKB, GLB1, ANG, TGFBI, PSAP, IL1RN, CST3, CHI3L1, LYZ, ANXA1, CBR3, CTSS, CD63, LOC504773, RETN, BPI, F5, CLEC3B, C1RL, CTSB, CTSH, CD14	155	950	15461	2.93995	0.00010004	5.00213e-05	0.00082379
GOTERM_CC_DIRECT	GO:0005576~extracellular region	18	7.89474	1.16633e-05	A2M, F13A1, MZB1, S100A9, CHI3L1, C1R, PPT1, TNFSF12, LGALS9, RETN, F5, ISG15, DMKN, FCN1, PYCARD, C2, DEFB1, CD14	155	505	15461	3.55539	0.00167812	0.000559685	0.0138286
GOTERM_CC_DIRECT	GO:0042470~melanosome	7	3.07018	7.43973e-05	P4HB, SLC1A5, LAMP1, AHCY, CAPG, CTSB, CD63	155	71	15461	9.83435	0.0106564	0.00267482	0.0881794
GOTERM_CC_DIRECT	GO:0005764~lysosome	9	3.94737	8.35308e-05	NPC2, PSAP, RNASE6, PPT1, CTSS, CTSB, DRAM1, CTSH, GLB1	155	141	15461	6.36692	0.0119569	0.0024029	0.0989999
GOTERM_CC_DIRECT	GO:0048471~perinuclear region of cytoplasm	12	5.26316	0.00118191	LAMP1, CLIC4, CHI3L1, HFE, NDRG1, TNFSF12, CTSB, OAS2, EIF2AK2, MX1, ANXA4, EHD4	155	369	15461	3.24385	0.156585	0.0279837	1.39247
GOTERM_CC_DIRECT	GO:0009986~cell surface	11	4.82456	0.00182591	MRC1, RAMP2, CLIC4, SCARB1, FGL2, PTGFRN, CD63, ANXA4, TYROBP, SLC46A2, CSF1R	155	332	15461	3.30492	0.23139	0.036898	2.1437
GOTERM_CC_DIRECT	GO:0072562~blood microparticle	5	2.19298	0.00665413	LGALS3BP, A2M, F13A1, JCHAIN, SDCBP	155	75	15461	6.64989	0.617642	0.113234	7.61112
GOTERM_CC_DIRECT	GO:0005829~cytosol	19	8.33333	0.0134811	BCL2L15, AHCY, RAP1GAP, ANXA1, UBA7, PGAM1, PPT1, CBR3, ANXA4, HSH2D, CMPK2, LAMP1, CLIC4, HK3, AOX1, NDRG1, MX1, CTSH, ZBP1	155	1025	15461	1.84899	0.858363	0.195203	14.8654
GOTERM_CC_DIRECT	GO:0042383~sarcolemma	4	1.75439	0.0182802	LAMP1, SLC8A1, DYSF, ANXA1	155	56	15461	7.12488	0.929821	0.233308	19.6485
GOTERM_CC_DIRECT	GO:0005739~mitochondrion	16	7.01754	0.0312714	CYB5R1, RAB3D, ELN, OAS2, PCK2, CKB, CMPK2, HSH2D, IFIT3, CLIC4, HK3, PYCARD, CTSB, XAF1, IFI6, ACSL6	155	887	15461	1.79929	0.989694	0.340259	31.3888
GOTERM_CC_DIRECT	GO:0034663~endoplasmic reticulum chaperone complex	2	0.877193	0.0676873	P4HB, MZB1	155	7	15461	28.4995	0.999959	0.56874	56.4405
GOTERM_CC_DIRECT	GO:0005901~caveola	3	1.31579	0.0738989	LAMP1, SLC8A1, SCARB1	155	45	15461	6.64989	0.999984	0.572755	59.7599
GOTERM_CC_DIRECT	GO:0005788~endoplasmic reticulum lumen	3	1.31579	0.0885883	P4HB, MZB1, PDIA5	155	50	15461	5.9849	0.999998	0.614845	66.7092
GOTERM_CC_DIRECT	GO:0045121~membrane raft	4	1.75439	0.0971435	LAMP1, SDCBP, PPT1, CD14	155	110	15461	3.62721	1	0.625079	70.2314
GOTERM_CC_DIRECT	GO:0008021~synaptic vesicle	3	1.31579	0.0977823	RABAC1, LAMP1, PPT1	155	53	15461	5.64614	1	0.603903	70.4802
GOTERM_CC_DIRECT	GO:0045177~apical part of cell	3	1.31579	0.0977823	CLIC4, IFIT5, HFE	155	53	15461	5.64614	1	0.603903	70.4802
GOTERM_MF_DIRECT	GO:0003725~double-stranded RNA binding	7	3.07018	9.57942e-06	DDX58, OAS1Y, OAS1X, OAS1Z, OAS2, EIF2AK2, DHX58	134	49	13095	13.9606	0.00238244	0.00238244	0.012436
GOTERM_MF_DIRECT	GO:0030246~carbohydrate binding	6	2.63158	0.00243269	CLEC3B, FCN1, CHI3L1, CLEC6A, ANXA4, LGALS9	134	92	13095	6.3733	0.454733	0.261578	3.11269
GOTERM_MF_DIRECT	GO:0016779~nucleotidyltransferase activity	3	1.31579	0.00860126	OAS1Y, OAS1X, OAS1Z	134	14	13095	20.9408	0.88363	0.511782	10.6091
GOTERM_MF_DIRECT	GO:0005518~collagen binding	3	1.31579	0.00985896	TGFBI, CTSS, CTSB	134	15	13095	19.5448	0.915166	0.460313	12.0702
GOTERM_MF_DIRECT	GO:0001530~lipopolysaccharide binding	3	1.31579	0.0126017	BPI, SCARB1, CD14	134	17	13095	17.2454	0.957479	0.468235	15.1805
GOTERM_MF_DIRECT	GO:0005215~transporter activity	5	2.19298	0.017638	SLC13A3, SLCO2B1, SLC15A3, LOC100298868, SLC46A2	134	98	13095	4.98591	0.988098	0.522175	20.6287
GOTERM_MF_DIRECT	GO:0035662~Toll-like receptor 4 binding	2	0.877193	0.0202107	S100A8, S100A9	134	2	13095	97.7239	0.993805	0.516299	23.2854
GOTERM_MF_DIRECT	GO:0008201~heparin binding	5	2.19298	0.0228105	CLEC3B, ANG, ANXA4, APLP2, LOC504773	134	106	13095	4.60962	0.996803	0.512371	25.8866
GOTERM_MF_DIRECT	GO:0005515~protein binding	6	2.63158	0.0277094	SLC8A1, NPC2, ANG, ELN, CTSS, CTSH	134	167	13095	3.51104	0.999085	0.540423	30.568
GOTERM_MF_DIRECT	GO:0003727~single-stranded RNA binding	3	1.31579	0.0347623	DDX58, IFIT5, DHX58	134	29	13095	10.1094	0.999851	0.585625	36.8301
GOTERM_MF_DIRECT	GO:0008017~microtubule binding	4	1.75439	0.0354975	S100A8, S100A9, MX1, MX2	134	71	13095	5.50557	0.999877	0.55875	37.4519
GOTERM_MF_DIRECT	GO:0050544~arachidonic acid binding	2	0.877193	0.040016	S100A8, S100A9	134	4	13095	48.8619	0.999962	0.571473	41.1512
GOTERM_MF_DIRECT	GO:0051287~NAD binding	3	1.31579	0.044041	AHCY, SORD, AOX1	134	33	13095	8.88399	0.999987	0.577976	44.2753
GOTERM_MF_DIRECT	GO:0043394~proteoglycan binding	2	0.877193	0.0497691	CTSS, CTSB	134	5	13095	39.0896	0.999997	0.596656	48.458
GOTERM_MF_DIRECT	GO:0016817~hydrolase activity, acting on acid anhydrides	2	0.877193	0.0497691	DDX58, DHX58	134	5	13095	39.0896	0.999997	0.596656	48.458
GOTERM_MF_DIRECT	GO:0004197~cysteine-type endopeptidase activity	3	1.31579	0.0567586	CTSS, CTSB, CTSH	134	38	13095	7.71504	1	0.620913	53.1689
GOTERM_MF_DIRECT	GO:0005544~calcium-dependent phospholipid binding	3	1.31579	0.0677339	DYSF, ANXA1, ANXA4	134	42	13095	6.98028	1	0.66429	59.7706
GOTERM_MF_DIRECT	GO:0050786~RAGE receptor binding	2	0.877193	0.0689812	S100A8, S100A9	134	7	13095	27.9211	1	0.648979	60.4638
GOTERM_MF_DIRECT	GO:0005102~receptor binding	4	1.75439	0.0759657	A2M, ANG, HCK, HFE	134	97	13095	4.02985	1	0.664763	64.1461
