# Supplementary material for: Early pregnancy-induced transcripts in peripheral blood immune cells in Bos indicus heifers
Source: Sci Rep. 2020 Aug 13;10:13733. doi: 10.1038/s41598-020-70616-8 (PMC7426272; doi:10.1038/s41598-020-70616-8)
Supplement: Supplementary file 2 — Supplementary file2 [file 41598_2020_70616_MOESM2_ESM.xlsx]

## Sheet: Planilha1
Early pregnancy-induced transcripts in peripheral blood immune cells in Bos indicus heifers				Cecilia Constantino Rocha, Sonia Cristina da Silva Andrade, Gabriela Dalmaso de Melo, Igor Garcia Motta, Angela Maria Gonella-Diaza, Mario Binelli, Guilherme Pugliesi
KEGG Pathaways of up regulated DEGs in the pregnant group from Study 1
Term	Count	%	PValue	Genes	List Total	Pop Hits	Pop Total	Fold Enrichment	Bonferroni	Benjamini	FDR
bta04380:Osteoclast differentiation	10	4.38596	2.79524e-05	GAB2, LOC100852090, LOC782062, MITF, LOC101907857, FCGR2A, LOC100139209, LOC618416, TYROBP, CSF1R	91	134	7550	6.19157	0.00362727	0.00362727	0.0325471
bta04142:Lysosome	9	3.94737	0.000118741	LAMP1, NPC2, PSAP, PPT1, CTSS, CTSB, CD63, CTSH, GLB1	91	126	7550	5.92622	0.0153187	0.00768891	0.138192
bta05164:Influenza A	10	4.38596	0.00020301	DDX58, OAS1Y, OAS1X, IRF7, PYCARD, RSAD2, OAS2, EIF2AK2, MX1, CASP1	91	173	7550	4.79578	0.0260487	0.00875939	0.236159
bta04145:Phagosome	9	3.94737	0.000557926	MRC1, LAMP1, MSR1, C1R, SCARB1, CTSS, FCGR2A, LOC524810, CD14	91	158	7550	4.72597	0.0699813	0.0179741	0.647806
bta05162:Measles	8	3.50877	0.00134526	DDX58, OAS1Y, OAS1X, IRF7, OAS2, EIF2AK2, MX1, LOC524810	91	140	7550	4.74097	0.160544	0.0343948	1.55545
bta05168:Herpes simplex infection	9	3.94737	0.00184633	LOC617785, DDX58, CFP, OAS1Y, OAS1X, IRF7, OAS2, EIF2AK2, PILRA	91	190	7550	3.93002	0.213564	0.0392497	2.12913
bta05160:Hepatitis C	7	3.07018	0.00495948	DDX58, OAS1Y, OAS1X, IRF7, SCARB1, OAS2, EIF2AK2	91	133	7550	4.36669	0.476038	0.0881992	5.6255
bta04623:Cytosolic DNA-sensing pathway	5	2.19298	0.00587303	DDX58, IRF7, PYCARD, CASP1, ZBP1	91	61	7550	6.80058	0.535013	0.0912799	6.62962
bta04610:Complement and coagulation cascades	5	2.19298	0.011522	A2M, F5, F13A1, C1R, C2	91	74	7550	5.60588	0.778329	0.154135	12.6248
bta05133:Pertussis	5	2.19298	0.013192	PYCARD, C1R, C2, CASP1, CD14	91	77	7550	5.38747	0.822071	0.158557	14.3284
bta04064:NF-kappa B signaling pathway	5	2.19298	0.0229915	DDX58, LTBR, TNFSF13B, LOC524810, CD14	91	91	7550	4.55863	0.951384	0.240345	23.7287
bta04672:Intestinal immune network for IgA production	4	1.75439	0.0275255	LTBR, TNFSF13B, TNFSF13, LOC524810	91	55	7550	6.03397	0.973444	0.260938	27.7503
bta05134:Legionellosis	4	1.75439	0.0301849	PYCARD, TLR5, CASP1, CD14	91	57	7550	5.82225	0.981398	0.263981	30.0181
bta05150:Staphylococcus aureus infection	4	1.75439	0.0329754	C1R, FCGR2A, C2, LOC524810	91	59	7550	5.62488	0.98721	0.267551	32.3274
bta01230:Biosynthesis of amino acids	4	1.75439	0.0524127	TALDO1, ASS1, PGAM1, TKT	91	71	7550	4.6742	0.999087	0.372857	46.5781
bta04622:RIG-I-like receptor signaling pathway	4	1.75439	0.061827	DDX58, ISG15, IRF7, DHX58	91	76	7550	4.36669	0.999751	0.404614	52.4423
bta05152:Tuberculosis	6	2.63158	0.0645054	MRC1, LAMP1, CTSS, FCGR2A, LOC524810, CD14	91	181	7550	2.75029	0.999828	0.399448	53.9996
bta05132:Salmonella infection	4	1.75439	0.0762284	PYCARD, TLR5, CASP1, CD14	91	83	7550	3.99841	0.999967	0.435973	60.2824
bta04974:Protein digestion and absorption	4	1.75439	0.0783973	SLC1A5, SLC8A1, ELN, SLC7A7	91	84	7550	3.95081	0.999975	0.427989	61.3549
